# Supplementary material for: Urinary catheterization from 1997 to 2018: a Dutch population-based cohort
Source: Ther Adv Urol. 2021 Apr 12;13:17562872211007625. doi: 10.1177/17562872211007625 (PMC8047834; doi:10.1177/17562872211007625)
Supplement: sj-xlsx-1-tau-10.1177_17562872211007625 – Supplemental material for Urinary catheterization from 1997 to 2018: a Dutch population-based cohort [file sj-xlsx-1-tau-10.1177_17562872211007625.xlsx]

## Sheet: List of DBCs
	Medical specialty			Diagnosis	DBC-code	Level 1	Level 2
Non-neurogenic
	Urology	0306	0033	A-(hypo)-contractile bladder	0306.033	Non-neurogenic	Idiopathic
	Urology	0306	0031	Bladderstones/corpus alienum	0306.031	Non-neurogenic	Idiopathic
	Urology	0306	0032	Bladder infections / cystitis	0306.032	Non-neurogenic	Idiopathic
	Urology	0306	0041	BPH/BH obstruction	0306.041	Non-neurogenic	Idiopathic
	Urology	0306	0034	Stress-incontinence/prolaps	0306.034	Non-neurogenic	Idiopathic
	Urology	0306	0035	Urge-incontinence/OAB	0306.035	Non-neurogenic	Idiopathic
	Gynaecology	0307	G25	Incontinence/prolaps	0307.G25	Non-neurogenic	Idiopathic
	Urology	0306	0038	Dysfunctional voiding	0306.038	Non-neurogenic	Idiopathic
	Urology	0306	0042	Prostate infection / abces	0306.042	Non-neurogenic	Idiopathic
	Urology	0306	0043	Prostatodynie / CPPS	0306.043	Non-neurogenic	Idiopathic
	Urology	0306	0044	Other prostate pathology	0306.044	Non-neurogenic	Idiopathic
	Urology	0306	0052	Balanitis	0306.052	Non-neurogenic	Idiopathic
	Urology	0306	0053	Peyronie	0306.053	Non-neurogenic	Idiopathic
	Urology	0306	0058	Other (non-congenital) penispathology	0306.058	Non-neurogenic	Idiopathic
	Urology	0306	0062	Infection testis/epididymis	0306.062	Non-neurogenic	Idiopathic
	Urology	0306	0068	Other (intra)scrotal pathology (incl testis during prostate cancer)	0306.068	Non-neurogenic	Idiopathic
	Urology	0306	0082	Interstitial cystitis	0306.082	Non-neurogenic	Idiopathic
	Urology	0306	0083	Other (non-congenital) bladder pathology	0306.083	Non-neurogenic	Idiopathic
	Urology	0306	0094	Phimosis/phrenulum	0306.094	Non-neurogenic	Idiopathic
	Urology	0306	0098	Various urological diagnoses	0306.098	Non-neurogenic	Idiopathic
	Gynaecology	0307	G15	Uterus myomatosus	0307.G15	Non-neurogenic	Idiopathic
	Gynaecology	0307	G16	Benign adnexal disease	0307.G16	Non-neurogenic	Idiopathic
	Gynaecology	0307	G17	Endometriosis	0307.G17	Non-neurogenic	Idiopathic
	Gynaecology	0307	M13	Cervical cancer	0307.M13	Non-neurogenic	Idiopathic
	Gynaecology	0307	M14	Endometrial cancer	0307.M14	Non-neurogenic	Idiopathic
	Gynaecology	0307	M15	Myometrial cancer	0307.M15	Non-neurogenic	Idiopathic
	Gynaecology	0307	M16	Ovarian / tube cancer	0307.M16	Non-neurogenic	Idiopathic
	Gynaecology	0307	M99	Other cancer (gynaecology)	0307.M99	Non-neurogenic	Idiopathic
	Gynaecology	0307	K13	Other complications after partus in primary care centre with aftercare	0307.K13	Non-neurogenic	Idiopathic
	Gynaecology	0307	K14	Other complications after partus in secondary care centre with aftercare	0307.K14	Non-neurogenic	Idiopathic
	Gynaecology	0307	K15	Other complications after partus in third care centre with aftercare	0307.K15	Non-neurogenic	Idiopathic
	Gynaecology	0307	K23	Postnatal complications and/or care after partus elsewhere including birth controle	0307.K23	Non-neurogenic	Idiopathic
	Gynaecology	0307	K24	Late onset postnatal complications after partus in hospital	0307.K24	Non-neurogenic	Idiopathic
	Gynaecology	0307	V35	Intra-uterine surgery	0307.V35	Non-neurogenic	Idiopathic
	Urology	0306	0030	Bladder cancer	0306.030	Non-neurogenic	Idiopathic
	Urology	0306	0040	Prostate cancer	0306.040	Non-neurogenic	Idiopathic
	Urology	0306	0048	Prostate cancer (orchidectomy)	0306.048	Non-neurogenic	Idiopathic
	Urology	0306	0050	Penile cancer	0306.050	Non-neurogenic	Idiopathic
	Urology	0306	0070	Urethral cancer	0306.070	Non-neurogenic	Idiopathic
	Urology	0306	0039	Congenital bladder pathology	0306.039	Non-neurogenic	Congenital (non-neurogenic)
	Urology	0306	0056	Hypospadia	0306.056	Non-neurogenic	Congenital (non-neurogenic)
	Urology	0306	0073	Urethral valves	0306.073	Non-neurogenic	Congenital (non-neurogenic)
	Urology	0306	0085	Bladder exstrophy	0306.085	Non-neurogenic	Congenital (non-neurogenic)
	Urology	0306	0086	Cloacal exstrophy	0306.086	Non-neurogenic	Congenital (non-neurogenic)
	Urology	0306	0090	Other congenitale bladder pathology	0306.090	Non-neurogenic	Congenital (non-neurogenic)
	Urology	0306	0101	Epispadia	0306.101	Non-neurogenic	Congenital (non-neurogenic)
	Urology	0306	0102	Other congenital penile pathology	0306.102	Non-neurogenic	Congenital (non-neurogenic)
	Urology	0306	0103	DSD, hypovirilization	0306.103	Non-neurogenic	Congenital (non-neurogenic)
	Urology	0306	0104	DSD, hypervirilization	0306.104	Non-neurogenic	Congenital (non-neurogenic)
	Urology	0306	0105	DSD, Müllerse rest	0306.105	Non-neurogenic	Congenital (non-neurogenic)
	Urology	0306	0107	Congenital vaginal pathology	0306.107	Non-neurogenic	Congenital (non-neurogenic)
	Urology	0306	0108	Congenital vulva pathology	0306.108	Non-neurogenic	Congenital (non-neurogenic)
	Urology	0306	0115	Other congenital pathology female genital system	0306.115	Non-neurogenic	Congenital (non-neurogenic)
	Urology	0306	0170	Other congenital urethral pathology	0306.170	Non-neurogenic	Congenital (non-neurogenic)
	Urology	0306	0071	Urethral stricture	0306.071	Non-neurogenic	Urethral stricture
	Urology	0306	0072	Urethral rupture/trauma	0306.072	Non-neurogenic	Urethral stricture
	Urology	0306	0074	Urethral stone/corp. Alienum	0306.074	Non-neurogenic	Urethral stricture
	Urology	0306	0075	Urethral (meatus) stenosis/caruncula	0306.075	Non-neurogenic	Urethral stricture
	Urology	0306	0076	Other (non-congenital) urethral pathology	0306.076	Non-neurogenic	Urethral stricture
	Urology	0306	0077	Urethral diverticula	0306.077	Non-neurogenic	Urethral stricture
Neurogenic
	Urology	0306	0037	Neurogenic bladder	0306.037	Neurogenic	Other (neurogenic)
	Neurosurgery	0308	2605	Spina bifida: surgery	0306.2605	Neurogenic	Congenital (neurogenic)
	Neurosurgery	0308	2610	Tethered spincord syndrome: treatment	0306.2610	Neurogenic	Congenital (neurogenic)
	Neurology	0330	1301	Spina bifida (occulta)	0330.1301	Neurogenic	Congenital (neurogenic)
	Rehabilitation	0327	0513	Spina bifida	0327.0513	Neurogenic	Congenital (neurogenic)
	Orthopedic surgery	0305	1020	Spina Bifida	0305.1020	Neurogenic	Congenital (neurogenic)
	Neurology	0330	0531	Multiple sclerosis	0330.0531	Neurogenic	Multiple sclerosis
	Rehabilitation	0327	0512	Spincal cord injury Th7-Th12 and lower	0327.0512	Neurogenic	Spinal cord injury
	Rehabilitation	0327	0515	Spinal cord injury C1-C8, T1-T6 AIS D	0327.0515	Neurogenic	Spinal cord injury
	Rehabilitation	0327	0516	Spinal cord injury C1-C8/T1-T6 AIS A-C	0327.0516	Neurogenic	Spinal cord injury
	Neurology	0330	1203	Radicular syndrome/HNP lumbar-thoracal spine	0330.1203	Neurogenic	HNP / spinal canal stenosis
	Neurology	0330	1211	Lumbar spinal stenosis	0330.1211	Neurogenic	HNP / spinal canal stenosis
	Orthopedic surgery	0305	1360	HNP thoracal/lumbar spine	0305.1360	Neurogenic	HNP / spinal canal stenosis
	Orthopedic surgery	0305	1350	Spinal stenosis	0305.1350	Neurogenic	HNP / spinal canal stenosis
	Neurology	0330	0501	Parkinson's disease	0330.0501	Neurogenic	Other (neurogenic)
	Neurology	0330	0502	Extrapyramidal non-parkinson's disease	0330.0502	Neurogenic	Other (neurogenic)
	Neurology	0330	1102	Intracerebral hemorrhage	0330.1102	Neurogenic	Other (neurogenic)
	Neurology	0330	1111	Non-hemorrhage stroke	0330.1111	Neurogenic	Other (neurogenic)
	Rehabilitation	0327	0313	Stroke	0327.0313	Neurogenic	Other (neurogenic)
	Geriatrics	8418	0101	Stroke	8418.101	Neurogenic	Other (neurogenic)
	Neurosurgery	0308	2301	Trauma spine: conserv treatment	0308.2301	Neurogenic	Other (neurogenic)
	Neurosurgery	0308	2305	Treatment spine injury, external fixation/traction	0308.2305	Neurogenic	Other (neurogenic)
	Neurosurgery	0308	2311	Treatment spine injury: Surgery incl. instr spond	0306.2311	Neurogenic	Other (neurogenic)
	Neurosurgery	0308	2401	Inf spine conservative treatment	0306.2401	Neurogenic	Other (neurogenic)
	Neurosurgery	0308	2405	Inf wervelkom op beh	0306.2405	Neurogenic	Other (neurogenic)
	Neurosurgery	0308	2505	HNP,chemonuc/perc nuc.tomie mi	0306.2505	Neurogenic	Other (neurogenic)
	Neurosurgery	0308	2510	Limited laminectomy	0306.2510	Neurogenic	Other (neurogenic)
	Neurosurgery	0308	2515	Extended laminectomy	0306.2515	Neurogenic	Other (neurogenic)
	Neurosurgery	0308	2801	Spine disease, conservative	0308.2801	Neurogenic	Other (neurogenic)
	Neurosurgery	0308	2805	Syringomyelia: operative treatment	0308.2805	Neurogenic	Other (neurogenic)
	Neurology	0330	0542	Spinal cord disease, not specified	0330.0542	Neurogenic	Other (neurogenic)
	Neurology	0330	1221	Post laminectomy syndrome	0330.1221	Neurogenic	Other (neurogenic)
	Neurology	0330	1411	Injury spine/spinal cord	0330.1411	Neurogenic	Other (neurogenic)
	Neurology	0330	0312	Neurol compl systemic disease	0330.0312	Neurogenic	Other (neurogenic)
	Neurology	0330	0521	Anterior horn syndrome	0330.0521	Neurogenic	Other (neurogenic)
	Neurology	0330	0522	ALS	0330.0522	Neurogenic	Other (neurogenic)
	Neurology	0330	0551	Disease/syndrome of autonomic nervous system	0330.0551	Neurogenic	Other (neurogenic)
	Neurology	0330	0599	Other systemic diseases central nervous system	0330.0599	Neurogenic	Other (neurogenic)
	Neurology	0330	1431	Intoxication	0330.1431	Neurogenic	Other (neurogenic)
	Rehabilitation	0327	0415	Other neurological diseases	0327.0415	Neurogenic	Other (neurogenic)
